# Supplementary material for: Serological detection of Mycobacterium Tuberculosis complex infection in multiple hosts by One Universal ELISA
Source: PLoS One. 2021 Oct 7;16(10):e0257920. doi: 10.1371/journal.pone.0257920 (PMC8496862; doi:10.1371/journal.pone.0257920)
Supplement: S4 Table — (XLSX) [file pone.0257920.s004.xlsx]

## Sheet: Sheet1
The results of MMEC/AG-iELISA in serological diagnosis of M. bovis infection in bovines (S/P values)
Positive			Negative
Number	Dilution		Number	Dilution
	50	100		50	100
1	1.07844	1.04797	1	0.0454398	0.0369717
2	0.85212	0.598661	2	0.0672509	0.0636854
3	1.85743	1.66207	3	-0.0159688	-0.0100443
4	1.38905	1.28804	4	-0.0175268	0.0351552
5	0.49775	0.288458	5	0.0719247	0.0023508
6	1.46815	1.30253	6	0.0380396	-0.0154939
7	0.653386	0.493223	7	0.0798442	0.00886894
8	1.30147	1.14906	8	0.0173969	-0.019875
9	1.29803	1.16953	9	0.0298604	-0.0165625
10	1.56796	1.26541	10	-0.00740019	-0.00416733
11	2.37775	2.16885	11	-0.00103862	0.00673185
12	2.04745	1.85988	12	-0.00830899	-0.00662499
13	1.68796	1.62366	13	0.0781564	-0.00523588
14	2.31255	2.14603	14	0.0131126	0.0148528
15	1.52647	1.20619	15	-0.0434924	-0.019127
16	1.07793	0.838983	16	-0.0358325	-0.00181653
17	1.8883	1.2255	17	0.095813	0.00341935
18	1.27681	0.922644	18	0.117364	0.0197681
19	0.595873	0.30718	19	0.0541383	0.0127157
20	1.36842	1.25865	20	0.068679	-0.00160282
21	2.02404	1.86541	21	0.0299903	-0.0023508
22	2.41477	2.03806	22	0.0781564	-0.00555645
23	1.68094	1.51562	23	0.118014	-0.0044879
24	1.93213	1.72922	24	0.111522	-0.011006
25	0.671752	0.533786	25	0.0798442	-0.0203024
26	0.537775	0.260701	26	0.0372606	-0.00737298
27	0.51114	0.199532	27	0.0122038	-0.0172036
28	0.576409	0.363409	28	0.069458	-0.0195544
29	2.05053	1.67988	29	0.0181759	-0.00577016
30	0.52336	0.359119	30	0.182278	-0.00726612
31	0.479238	0.355933	31	0.119701	-0.00918951
32	0.549848	0.389801	32	-0.00194742	-0.0182722
33	1.03132	0.904248	33	0.0115547	-0.00694556
34	0.491677	0.332987	34	-0.0118143	-0.0192339
35	0.822705	0.676277	35	0.0180461	-0.00844152
36	0.525702	0.270907	36	0.138916	-0.0162419
37	0.84012	0.604576	37	0.0385589	-0.0153871
38	0.656093	0.458056	38	-0.0105161	-0.0200887
39	0.74829	0.679332	39	-0.0244077	0.0106855
40	0.501628	0.374135	40	-0.0157092	-0.0167762
41	0.519628	0.470017	41	-0.00116845	0.00406048
42	0.790363	0.568109	42	0.0763389	0.131859
43	1.00549	0.912894	43	0.0604998	0.0246834
44	0.507116	0.401372	44	0.0181759	0.045627
45	0.959902	0.825267	45	0.0334956	0.0638991
46	1.0499	0.920824	46	0.0205128	0.0334455
47	1.13888	1.14431	47	0.0376501	0.0228669
48	0.70607	0.130822	48	0.0214216	0.0439173
49	1.85464	1.09829	49	0.0550471	0.0650745
50	1.117	0.157214	50	0.0224602	0.04926
51	1.94011	1.07703	51	0.0240182	0.148528
52	1.20203	0.646439	52	0.0620578	0.0251109
53	0.699265	0.610557	53	-0.00363518	0.0518245
54	0.73885	0.161959	54	-0.016618	0.0393225
55	1.87147	1.54162	55	-0.023369	0.0533205
56	0.625361	0.156694	56	-0.01506	0.0207298
57	1.39776	1.15153	57	-0.0485557	0.00641128
58	0.970285	0.823833	58	0.00246673	0.0175242
59	0.953672	0.634778	59	0.00506329	0.0219052
60	0.861366	0.486292	60	-0.00623174	0.0197681
61	0.461773	0.513019	61	0.0543215	0.101907
62	1.0067	1.88026	62	0.147213	0.142023
63	0.492916	0.617914	63	0.143713	0.120579
64	0.423847	0.307375	64	0.0238961	0.0571061
65	0.461384	0.429974	65	0.175754	0.081123
66	0.603629	0.484513	66	0.0705439	0.100653
67	1.71467	1.52478	67	0.0823236	0.143013
68	0.471189	0.475542	68	0.0769386	0.133907
69	0.453286	0.446625	69	0.0440899	0.0707641
70	0.374798	0.421488	70	0.105681	0.0930655
71	0.350249	0.371639	71	0.105749	0.154691
72	1.80294	1.7952	72	0.0998923	0.165578
73	0.53479	0.546959	73	0.0408589	0.0400172
74	1.31798	1.55719	74	0.0474556	0.0431842
75	0.859823	0.761945	75	0.0989499	0.0634402
76	0.774672	0.663944	76	0.0306274	0.0222024
77	0.589991	0.571459	77	0.0403877	0.0216086
78	1.83015	2.12833	78	0.0455035	0.0278767
79	0.712106	0.619823	79	0.0341276	0.0421285
80	0.714702	0.72493	80	0.0340603	0.0345408
81	0.772077	0.355942	81	0.0739768	0.0588216
82	0.837589	0.466246	82	0.03056	0.0366522
83	0.767798	0.441215	83	0.0654954	0.0787477
84	0.68426	0.814976	84	0.0430802	0.054071
85	0.706144	0.459352	85	0.00410609	0.0833663
86	0.531704	1.00716	86	0.0770059	0.0826405
87	0.578979	1.2074	87	0.0616586	0.119194
88	0.602967	1.38484	88	0.027531	0.0725455
89	0.561373	1.04439	89	0.0677167	0.0509699
90	0.706285	0.0653338	90	0.0462439	0.0647598
91	0.593077	0.62258	91	0.103393	0.0604051
92	0.558287	0.89081	92	0.0654281	0.0873911
93	0.565301	0.676248	93	0.0772079	0.0895025
94	1.77972	1.37146	94	0.100431	0.0544009
95	0.575654	0.404176	95	0.0550619	0.0572381
96	1.23732	1.17049	96	0.0310985	0.0518936
97	1.12051	0.816615	97	0.0438207	0.139252
98	0.580522	0.543883	98	0.0804389	0.157001
99	0.545501	0.433318	99	0.0703419	0.150996
100	0.782037	0.728006	100	0.0483306	0.0448337
101	1.6534	1.74556	101	0.127154	0.0580298
102	1.70558	1.34427	102	0.0850162	0.0869952
103	1.72599	1.89309	103	0.0569467	0.0272169
104	0.687627	0.565413	104	0.194534	0.177784
105	1.31675	1.08166	105	0.0432822	0.0375099
106	0.915981	0.701194	106	0.139607	0.0566442
107	0.602055	0.468897	107	0.115644	0.0815849
108	0.724732	0.637747	108	0.0523694	0.0683888
109	0.406712	0.45511	109	0.0799004	0.0491884
110	1.1521	1.16402	110	0.0848142	0.0511679
111	0.822017	0.81784	111	0.0815832	0.0713579
112	1.32451	1.36331	112	0.0549273	0.027151
113	1.97305	1.75159	113	0.130452	0.0296582
114	0.82973	0.58462	114	0.0925552	0.0309119
115	1.16566	1.01723	115	0.103998	0.0187055
116	0.698679	0.381935	116	0.105345	0.0266891
117	0.931804	0.847174	117	0.0998923	0.0713579
118	1.07142	0.845224	118	0.255924	0.0225983
119	0.750192	0.740761	119	0.110258	0.0817828
120	0.477116	0.371209	120	0.102114	0.101577
			121	0.0573506	0.0798694
			122	0.0543888	0.100059
			123	0.170571	0.13879
			124	0.231556	0.132324
			125	0.23371	0.137008
			126	0.0657647	0.0660794
			127	0.110595	0.100983
			128	0.096392	0.0648918
			129	0.103662	0.113255
			130	0.0995557	0.0892386
			131	0.0356085	0.08462
			132	0.0531772	0.113453
			133	0.0221459	0.136876
			134	0.0442246	0.283617
			135	0.0597065	0.209587
			136	0.0617259	0.2212
			137	0.0983441	0.0966944
			138	0.0958535	0.126913
			139	0.0448977	0.148621
			140	0.169763	0.201405
			141	0.051427	0.182337
			142	0.0943726	0.105668
			143	0.0422052	0.205826
			144	0.0720921	0.13107
			145	0.157512	0.113124
			146	0.0986807	0.116225
			147	0.0634087	0.123021
			148	0.0896607	0.0854117
			149	0.0635433	0.0762404
			150	0.0728325	0.0249736
			151	0.064553	0.0772301
			152	0.127221	0.0188374
			153	0.120782	0.0341101
			154	0.177324	0.0541672
			155	0.262435	0.0749383
			156	0.0956279	0.0308646
			157	0.240154	0.0777295
			158	0.113789	0.0445606
			159	0.173691	0.0742243
			160	0.196677	0.098955
			161	0.11574	0.21008
			162	0.0723715	0.119337
			163	0.0692272	0.0984357
			164	0.0679804	0.143029
			165	0.153146	0.0116513
			166	0.0643483	3.24549e-05
			167	0.173475	-0.000811372
			168	0.0655951	-0.00146047
			169	0.0602824	0.00593924
			170	0.141111	-0.00178502
			171	0.0867373	0.00477087
			172	0.0340444	0.00483578
			173	0.0607703	0.00736726
			174	0.050904	0.0387187
			175	0.00623424	0.0267753
			176	0.0455371	0.0167143
			177	0.1384	0.00405686
			178	0.144472	0.0102882
			179	0.170764	0.00353758
			180	0.176944	0.00204466
			181	0.100398	-0.00334285
			182	0.141057	-0.00120083
			183	0.182853	0.015481
			184	0.152278	0.0301506
			185	0.10788	0.00658834
			186	0.188871	0.0108724
			187	0.0597403	0.0232702
			188	0.0604451	0.02697
			189	0.0860326	0.0187265
			190	0.133088	0.0525445
			191	0.084352	0.00691289
			192	0.107175	-0.00172011
			193	0.0215759	0.0135986
			194	0.0758409	-0.00340776
			195	0.103434	0.011132
			196	0.188762	-0.00236921
			197	0.146803	0.00184993
			198	0.0721004	-0.00353758
			199	0.135256	-0.00503051
			200	0.008999	0.000486823
			201	0.125281	-0.000811372
			202	0.146098	0.0171686
			203	0.144309	0.0172335
			204	0.190172	0.0117811
			205	0.0515545	0.00853564
			206	0.0503076	0.00983383
			207	0.124251	0.00399195
			208	0.106633	0.00840582
			209	0.070962	0.00665325
			210	0.0702572	0.0100286
			211	0.120294	0.0170388
			212	0.123004	0.0148968
			213	0.193424	0.10259
			214	0.190226	0.0415747
			215	0.171089	0.083831
			216	0.180197	0.0977866
			217	0.13466	0.1207
			218	0.0563793	0.047806
			219	0.229529	0.137122
			220	0.125498	0.150039
			221	0.0564877	0.0535181
			222	0.102946	0.141146
			223	0.0691188	0.0733805
			224	0.0869542	0.065137
			225	0.0684683	0.0150266
			226	0.173475	0.00801636
			227	0.123113	0.0609178
			228	0.108151	0.00126574
			229	0.0915621	0.0417694
			230	0.237986	0.00490069
			231	0.0765457	0.00645852
			232	0.123709	0.0063287
			233	0.113951	0.000876282
			234	0.0999106	0.00353758
			235	0.0838099	0.00788654
			236	0.0726967	0.0406011
			237	0.0110048	0.0487797
			238	0.0700404	0.0390432
			239	0.155151	0.0596845
			240	0.107392	0.0270349
			241	0.0256959	0.0426782
			242	0.0155043	0.00593924
