# Supplementary material for: Serological detection of Mycobacterium Tuberculosis complex infection in multiple hosts by One Universal ELISA
Source: PLoS One. 2021 Oct 7;16(10):e0257920. doi: 10.1371/journal.pone.0257920 (PMC8496862; doi:10.1371/journal.pone.0257920)
Supplement: S7 Table — (XLSX) [file pone.0257920.s007.xlsx]

## Sheet: Sheet1
The results of MMEC/AG-iELISA in serological detection of sheep immunized with bovine PPD (S/P values)
Positive				Negative
Number	Dilution			Number	Dilution
	25	50	100		25	50	100
1	0.6714	0.5656	0.0287	1	0.0105	0.0201	-0.0202
2	0.6833	0.7458	0.0393	2	0.0412	0.0462	-0.0099
3	0.8893	0.6105	0.5193	3	0.019	0.0137	-0.0076
4	1.1788	1.0326	0.4781	4	0.0282	0.022	-0.0172
5	0.4692	0.4266	0.1384	5	0.021	0.0249	-0.0148
6	0.9874	0.8728	0.3117	6	0.0156	0.0041	-0.0146
7	0.6835	0.6406	0.0355	7	0.0028	0.015	-0.0142
8	1.0174	1.0422	0.0297	8	0.0395	0.0173	-0.0142
9	0.7419	0.8138	0.0499	9	0.0732	0.0162	0.0039
10	0.7861	0.6053	0.0244	10	0.0466	0.0117	-0.0085
11	0.5377	0.5084	0.0744	11	0.1202	0.0051	0.0311
12	1.1446	1.1707	0.9024	12	0.0127	-0.0088	-0.0151
13	0.5224	0.4475	0.1284	13	0.0174	0.0508	-0.0137
14	0.7828	0.6128	0.1871	14	0.019	0.076	0.0151
15	1.3425	1.3318	0.7808	15	-0.0138	-0.0017	-0.0034
16	1.3805	1.1835	0.3911	16	0.0088	0.034	0.0167
17	1.4147	1.3364	0.8832	17	0.0024	-0.0118	-0.0029
18	0.6881	0.5416	0.067	18	-0.0048	-0.0019	-0.0127
19	0.4655	0.3458	0.05	19	0.0005	-0.0036	-0.0018
20	0.547	0.503	0.2564	20	0.0135	-0.0054	-0.0036
21	1.0874	1.1223	0.6263	21	0.09	0.0008	0.0331
22	1.4177	1.1233	0.4811	22	0.0255	-0.0139	0.0041
23	1.0384	0.9416	0.1211	23	0.0172	-0.0107	0.0039
24	0.935	0.8534	0.1033	24	0.0185	-0.0024	0.0015
25	1.3768	1.4536	1.2673	25	0.0595	0.0419	0.0336
26	0.4386	0.2263	0.0873	26	-0.018	-0.0012	-0.001
27	1.1809	0.7605	0.1104	27	0.0041	0.0004	0.0046
28	1.3537	0.9309	0.8392	28	-0.0092	-0.0144	-0.0185
29	1.3638	1.1809	0.8422	29	0.0061	-0.011	-0.0076
30	1.4391	0.9711	0.6808	30	-0.0016	-0.0066	-0.0189
31	1.0354	0.7043	0.4775	31	-0.0083	-0.0151	-0.0041
32	0.9358	0.7815	0.3661	32	0.0166	0.0113	0.0114
33	1.0076	0.9633	0.2661	33	0.0921	0.0527	0.0488
34	1.0727	1.05	0.3111	34	0.0372	0.0065	0.0404
35	0.6907	0.3022	0.0395	35	0.0412	0.0287	0.0236
36	1.4058	0.9903	0.0876	36	0.1525	0.0747	0.0506
37	1.0659	0.9037	0.1171	37	0.0341	0.0455	-0.0242
38	1.5835	1.4394	1.1144	38	-0.0015	0.0139	-0.0173
39	0.8154	0.4158	0.2894	39	0.0193	0.0183	-0.0237
40	0.4503	0.2442	0.0513	40	0.0037	0.0241	-0.0235
41	1.0369	0.7987	0.5527	41	-0.0021	0.011	-0.0084
42	0.2213	0.3585	0.0774	42	0.0055	0.02	-0.017
43	1.0973	1.3368	0.0618	43	-0.0207	0.0086	-0.0148
44	0.4746	0.8341	0.0141	44	0.0761	0.058	-0.0016
45	0.483	0.8822	0.0308	45	0.0491	0.0435	-0.0035
46	1.4538	1.8821	1.1975	46	0.0268	0.0262	0.0021
				47	0.0577	0.0598	-0.0073
				48	0.0995	0.0846	-0.0065
				49	0.1075	0.1145	0.0262
				50	0.0963	0.1275	0.0522
				51	0.0266	0.0493	0.0098
				52	0.0275	0.0375	-0.0165
				53	0.0244	0.0243	-0.0076
				54	0.0098	0.0137	-0.0083
				55	0.022	0.0199	-0.0054
				56	0.021	-0.002	-0.019
				57	0.0377	0.0211	-0.0062
				58	0.0554	-0.006	-0.0136
				59	0.1547	0.0718	-0.0066
				60	0.0689	0.015	-0.0166
				61	0.0268	0.0073	-0.0189
				62	0.0152	0.0043	-0.0209
				63	-0.0161	-0.0136	-0.0202
				64	-0.0018	-0.0094	-0.015
				65	0.0447	0.0154	-0.0203
				66	0.1073	0.0278	-0.0182
				67	0.0906	0.0123	0.0143
				68	0.2351	0.0748	0.0148
				69	0.1226	0.0295	0.0189
				70	0.1505	0.0286	0.0329
				71	0.0618	0.0345	0.0098
				72	0.1577	0.0797	0.0124
				73	0.1711	0.0817	-0.0015
				74	0.1761	0.1218	-0.0205
				75	0.3839	0.2093	-0.0179
				76	0.1146	0.0492	-0.0168
				77	0.0981	0.0939	-0.0151
				78	0.0748	0.0364	-0.014
				79	0.0332	0.0362	-0.0165
				80	0.1011	0.0583	-0.0224
				81	0.0454	0.0149	-0.0148
				82	0.0434	0.0323	0.0332
				83	0.0416	0.0262	0.0075
				84	0.037	0.0199	0.0288
				85	0.086	0.1146	0.0181
				86	0.065	0.0798	-0.0184
				87	0.1052	0.1026	0.0432
				88	0.0607	0.053	-0.0204
				89	0.0152	0.0216	-0.0102
				90	0.0358	0.0342	-0.0201
				91	0.215	0.1924	0.035
				92	0.0789	0.1212	-0.0148
				93	0.1185	0.0555	0.0142
				94	0.0802	0.0576	-0.0069
				95	0.0791	0.0398	-0.0105
				96	0.1962	0.151	-0.0092
				97	0.2246	0.1474	0.0588
				98	0.1295	0.0811	0.0241
				99	0.2056	0.0668	0.042
				100	0.0965	0.0414	0.0219
				101	0.1162	0.0205	0.0561
				102	0.145	0.1324	0.0811
				103	0.2801	0.0533	0.0782
				104	0.2497	0.0301	0.1207
				105	0.0852	0.0422	-0.0089
				106	0.1333	0.0788	-0.0022
				107	0.0704	0.0335	-0.0018
				108	0.09	0.0448	-0.0052
				109	0.0613	0.0291	-0.0022
				110	0.0639	0.0345	-0.0078
				111	0.0459	0.0162	-0.0078
				112	0.0561	0.0035	0.0122
				113	0.0939	0.0047	0.0324
