# Supplementary material for: Serological detection of Mycobacterium Tuberculosis complex infection in multiple hosts by One Universal ELISA
Source: PLoS One. 2021 Oct 7;16(10):e0257920. doi: 10.1371/journal.pone.0257920 (PMC8496862; doi:10.1371/journal.pone.0257920)
Supplement: S11 Table — (XLSX) [file pone.0257920.s011.xlsx]

## Sheet: Sheet1
The results of MMEC/AG-iELISA in serological diagnosis of M. bovis or M. caprae caused cervid TB (S/P values)
Positive				Negative
Number	Dilution			Number	Dilution
	25	50	100		25	50	100
1	0.9756	0.2927	0.0617	1	0.2386	0.0069	-0.0099
2	1.3457	1.1136	0.8582	2	0.2007	0.0989	0.0207
3	1.2705	1.2916	0.2505	3	0.4014	0.204	0.0509
4	0.6387	0.6982	0.0396	4	0.5068	0.421	0.3592
5	1.3115	1.1776	0.1349	5	0.0832	-0.0166	-0.0052
6	0.8994	0.9309	0.2594	6	0.5127	0.319	0.1971
7	0.9108	0.8681	0.1128	7	0.3521	0.1204	-0.0137
8	0.8379	0.8187	0.5489	8	0.7607	0.2077	0.0133
9	0.4001	0.1589	0.0753	9	0.4346	0.2355	0.0479
10	0.4229	0.2466	0.0519	10	0.1543	0.1539	0.0766
11	0.266	0.0518	-0.0091	11	0.417	0.3032	0.2278
12	0.5404	0.362	0.0351	12	0.2285	0.0714	0.0163
13	0.6677	0.5724	0.0762	13	0.5547	0.3329	0.1052
14	0.9121	0.4793	0.2345	14	0.415	0.2364	0.045
15	0.4131	0.128	0.0823	15	0.334	0.2207	0.0499
16	0.3826	0.0511	-0.0137	16	0.3906	0.3236	0.038
17	1.14091	0.8967	0.6557	17	0.2793	0.2911	0.0054
18	1.48847	1.1896	0.9433	18	0.4756	0.5072	0.0074
19	1.23143	0.9974	0.6565	19	0.2576	0.2279	0.0358
20	1.46456	1.1341	0.9315	20	0.1121	0.0562	0.0334
21	1.25448	0.9846	0.7107	21	0.5313	0.4006	0.1793
22	0.63877	0.5389	0.4365	22	0.1143	0.141	0.0053
23	1.14859	0.8599	0.6734	23	0.3242	0.3088	0.0578
24	0.976089	0.684	0.5279	24	0.3379	0.3301	0.2021
25	1.50811	1.1759	0.9078	25	0.378	0.0762	-0.0038
26	2.193	1.8779	1.5203	26	0.2081	0.0244	0.003
27	1.96755	1.8429	1.6421	27	0.513	0.404	0.0564
28	1.46883	1.2519	0.9027	28	0.2607	0.2253	0.1428
29	1.32622	1.228	0.8875	29	0.1055	0.0462	0.0359
30	1.6661	1.3997	0.3917	30	0.3047	0.0362	0.0084
31	1.83006	1.626	1.2276	31	0.4414	0.2698	0.0173
32	1.04697	0.8309	0.6734	32	0.2873	0.2858	0.0122
33	1.78138	1.538	1.2623	33	0.265	0.1586	0.0478
34	1.86336	1.6644	1.456	34	0.1043	0.0372	0.0357
35	1.91973	1.6866	1.4687	35	0.1646	0.1181	0.045
36	1.73869	1.5952	1.346	36	0.1677	0.1463	-0.0213
37	1.3655	1.0666	0.8917	37	0.1416	0.1502	0.1033
38	1.51067	1.3015	1.1074	38	0.1396	0.128	0.0104
39	1.80786	1.6985	1.3029	39	0.1619	0.0064	0.0189
40	0.662681	0.5585	0.4239	40	0.2461	0.2262	0.1141
41	1.39624	1.1725	0.9662	41	0.2959	0.0167	0.0153
42	1.8386	1.6584	1.5364	42	0.4287	0.4006	0.2614
43	1.87788	1.5961	1.4577	43	0.085	0.0343	0.0173
44	1.20154	0.8454	0.5643	44	0.3613	0.1391	0.0084
45	1.68745	1.4774	1.4061	45	0.415	0.1066	0.0361
46	1.36294	1.1759	0.8807	46	0.1409	0.0214	0.0045
47	1.27498	1.076	1.0635	47	0.1707	0.1547	-0.0091
48	1.75235	1.5662	1.4044	48	0.1975	0.1615	0.0533
49	1.76089	1.4176	1.1277	49	0.1921	0.1601	-0.0084
50	1.78651	1.6926	1.4687	50	0.1389	0.1067	0.0736
51	1.60973	1.3535	1.0541	51	0.4414	0.1771	0.125
52	1.97353	1.9325	1.5381	52	0.1717	0.0912	0.0356
53	1.061	0.763	0.533	53	0.1784	0.0877	0.0061
54	1.9986	1.574	1.649	54	0.3401	0.0914	0.0524
				55	0.1162	0.038	0.0025
				56	0.1523	0.14	0.0292
				57	0.0568	0.0007	-0.0202
				58	0.3721	0.3468	0.0133
				59	0.0976	0.0671	-0.0099
				60	0.1105	0.1532	0.0061
				61	0.1875	0.0797	0.0035
				62	0.2363	0.1641	0.0331
				63	0.1653	0.1494	0.0464
				64	0.1944	0.1494	0.0076
				65	0.1426	0.114	0.0618
				66	0.3789	0.165	0.0104
				67	0.1273	0.1021	0.0229
				68	0.2813	0.217	0.0104
				69	0.1895	0.1994	0.0025
				70	0.1303	0.1242	0.0107
				71	0.0928	0.2541	0.044
				72	0.1797	0.0343	0.0025
				73	0.1426	0.077	0.0371
				74	0.1479	0.061	0.0008
				75	0.1933	0.0226	0.0219
				76	0.418	0.0556	0.038
				77	0.2139	0.217	0.0153
				78	0.1729	0.114	0.0756
				79	0.0879	0.0028	0.0104
				80	0.2598	0.0408	0.0124
				81	0.1543	0.1326	0.0598
				82	0.0684	0.0853	0.0351
				83	0.1475	0.1317	0.0242
				84	0.0742	-0.0069	0.0052
				85	0.1273	0.0884	0
				86	0.1279	0.0241	0.0084
				87	0.1082	0.1204	0.0244
				88	0.1273	0.0808	0.0305
				89	0.1205	0.005	0.0041
				90	0.1348	0.1725	0.0143
				91	0.1924	0.1307	0.1023
				92	0.1826	0.0621	0.0143
				93	0.501	0.3904	0.0114
				94	0.1669	0.1319	0.0198
				95	0.0513	-0.0041	0.0028
				96	0.1504	0.1048	0.0608
				97	0.1448	0.1532	0.2226
				98	0.1451	0.0924	0.0508
				99	0.0331	0.0291	0.0024
				100	0.0785	0.0389	-0.0236
				101	0.0986	0.1187	0.0124
				102	0.1113	0.0936	0.0479
				103	0.0801	0.0547	0.0054
				104	0.1006	0.0881	0.0094
				105	0.0956	0.055	0.0189
				106	0.0531	-0.0216	-0.0252
				107	0.0572	0.0671	-0.0099
				108	0.1524	0.1039	0.0261
				109	0.1227	0.0762	0.0221
				110	0.2462	0.0224	0.003
				111	0.29	0.1734	0.0252
				112	0.1465	0.0185	0.0035
				113	0.1296	-0.006	0.0095
				114	0.0612	-0.0031	0.001
				115	0.1914	0.1252	0.0025
				116	0.1641	0.0538	0.0044
				117	0.1289	0.1242	0.0074
				118	0.0516	0.0314	-0.0535
				119	0.0904	0.0123	-0.0058
				120	0.0703	0.0677	0.0094
				121	0.1282	0.0647	0.0017
				122	0.0352	0.0135	-0.0045
				123	0.0417	0.012	0.0274
				124	0.1692	0.0686	-0.0091
				125	0.0705	0.0017	0.0082
				126	0.1247	0.0673	0.031
				127	0.0963	0.0349	0.0061
				128	0.1426	0.0788	0.0568
				129	0.0713	0.0086	0.0122
				130	0.0823	0.0254	0.0327
				131	0.0173	0.027	0.0076
				132	0.0846	0.013	0.0116
				133	0.3033	0.1096	0.0418
				134	0.175	0.01	-0.0179
				135	0.0554	0.0047	0
				136	0.0294	-0.0116	-0.0124
				137	0.0762	0.0615	0.0357
				138	0.0983	0.0892	0.0023
				139	0.0579	0.0404	-0.0229
				140	0.0962	0.0518	0.0064
				141	0.1073	0.0622	0.0129
				142	0.1245	0.0572	0.0417
				143	0.0629	-0.0228	-0.0002
				144	0.0268	0.0349	-0.0074
				145	0.0879	0.0248	0.0097
				146	0.0434	0.013	0.0023
