# Supplementary material for: Serological detection of Mycobacterium Tuberculosis complex infection in multiple hosts by One Universal ELISA
Source: PLoS One. 2021 Oct 7;16(10):e0257920. doi: 10.1371/journal.pone.0257920 (PMC8496862; doi:10.1371/journal.pone.0257920)
Supplement: S14 Table — (XLSX) [file pone.0257920.s014.xlsx]

## Sheet: Sheet1
The results of MMEC/AG-iELISA in serological diagnosis of M. bovis caused monkey TB (S/P values)
Positive				Negative
Number	Dilution			Number	Dilution
	25	50	100		25	50	100
1	0.662205	0.589	0.314961	1	0.0414365	0.0874016	0.00636943
2	1.34742	0.937464	0.753329	2	0.0179558	0.00866142	0.0272148
				3	0.0151934	0.00472441	-0.00405327
				4	0.0331492	0.0464567	-0.0121598
				5	0.0248619	0.108661	0.0457441
				6	0.0531768	0.00629921	-0.0133179
				7	0.0227901	0.0543307	0.145339
				8	0.0296961	0.0251969	0.0225825
				9	0.054558	0.000787402	-0.0248987
				10	0.0607735	0.0543307	0.0885929
				11	0.0234807	0.00787402	0.00289519
				12	0.0227901	0.0023622	0.0202664
				13	0.0517956	-0.00866142	-0.0179502
				14	0.0296961	-0.00629921	-0.0272148
				15	0.0490331	-0.00472441	-0.0202664
				16	0.0283149	0.0133858	-0.00984366
				17	0.0145028	0	-0.0306891
				18	0.0207182	0.000787402	-0.0225825
				19	0.0372928	0	-0.014476
				20	0.0262431	0.0110236	0.00868558
				21	0.0573204	0.0102362	0.0260567
				22	0.0497238	0.0102362	0.0735379
				23	0.0366022	0.00551181	-0.0225825
				24	0.0165746	0.0133858	-0.00521135
				25	0.0324586	0.00472441	0.00868558
				26	0.0559392	0.00708661	-0.0121598
				27	0.0656077	-0.00629921	0.0793283
				28	0.0255525	-0.0102362	-0.0306891
				29	0.0283149	0.0818898	0.0110017
				30	0.051105	-0.0133858	-0.0237406
				31	0.0124309	0.0307087	0.0283729
				32	0.0366022	-0.00866142	-0.0306891
				33	0.0379834	0.0188976	0.0376375
				34	0.0856354	0.0023622	-0.014476
				35	0.0676796	0.00629921	0.00173712
				36	0.0856354	0.000787402	-0.0306891
				37	0.0283149	0.0244094	-0.00405327
				38	0.0725138	0.0913386	-0.0330052
				39	0.0303867	0.015748	-0.00984366
				40	0.0828729	0.0275591	0.0202664
				41	0.0131215	0.015748	0.0191083
				42	0.0441989	0.0244094	-0.0133179
				43	0.0255525	0.0188976	-0.0272148
				44	0.223066	0.0874016	-0.0353214
				45	0.0994475	0.0409449	0.0272148
				46	0.116713	0.128346	-0.0387956
				47	0.107044	0.0866142	-0.0330052
				48	0.0966851	0.0220472	0.0828025
				49	0.058011	0.0393701	-0.0110017
				50	0.0587017	0.0362205	-0.0411118
				51	0.0441989	0.114173	0.0851187
				52	0.0835635	0.0275591	0.014476
				53	0.0303867	0.0251969	-0.0318471
				54	0.038674	0.0275591	-0.0387956
				55	0.137431	0.0440945	-0.014476
				56	0.0925414	0.0338583	-0.0133179
				57	0.0324586	0.133858	0.00868558
				58	0.0379834	0.0425197	-0.00984366
				59	0.0379834	0.0629921	0.0318471
				60	0.0559392	0.0417323	0.0075275
				61	0.0276243	0.0551181	0.0237406
				62	0.0338398	0.0519685	0.0654314
				63	0.0448895	0.129921	-0.0306891
				64	0.0745856	0.0433071	-0.0110017
				65	0.0600829	0.0409449	-0.0075275
				66	0.103591	0.0433071	-0.014476
				67	0.146409	0.0598425	0.0272148
				68	0.0345304	0.0496063	-0.00636943
				69	0.0393646	0.011811	-0.0387956
				70	0.143646	0.0582677	-0.029531
				71	0.0849448	0.0787402	-0.0133179
				72	0.0283149	0.0574803	0.0202664
				73	0.122238	0.0377953	-0.00868558
				74	0.0428177	0.0700787	-0.00173712
				75	0.0531768	0.0283465	-0.0237406
				76	0.0303867	0.122835	0.00289519
				77	0.066989	0.0755906	0.00289519
				78	0.0966851	0.0433071	-0.00868558
				79	0.0883978	0.0472441	0.0179502
				80	0.11326	0.0425197	0.00521135
				81	0.142956	0.0220472	-0.015634
				82	0.115331	0.0307087	0.0167921
				83	0.356354	0.273228	0.126809
				84	0.0469613	0.0417323	0.0214244

## Sheet: Sheet2
0.662205	0.589	0.314961				0.0414365	0.0874016	0.00636943
1.34742	0.937464	0.753329				0.0179558	0.00866142	0.0272148
						0.0151934	0.00472441	-0.00405327
						0.0331492	0.0464567	-0.0121598
						0.0248619	0.108661	0.0457441
						0.0531768	0.00629921	-0.0133179
						0.0227901	0.0543307	0.145339
						0.0296961	0.0251969	0.0225825
						0.054558	0.000787402	-0.0248987
						0.0607735	0.0543307	0.0885929
						0.0234807	0.00787402	0.00289519
						0.0227901	0.0023622	0.0202664
						0.0517956	-0.00866142	-0.0179502
						0.0296961	-0.00629921	-0.0272148
						0.0490331	-0.00472441	-0.0202664
						0.0283149	0.0133858	-0.00984366
						0.0145028	0	-0.0306891
						0.0207182	0.000787402	-0.0225825
						0.0372928	0	-0.014476
						0.0262431	0.0110236	0.00868558
						0.0573204	0.0102362	0.0260567
						0.0497238	0.0102362	0.0735379
						0.0366022	0.00551181	-0.0225825
						0.0165746	0.0133858	-0.00521135
						0.0324586	0.00472441	0.00868558
						0.0559392	0.00708661	-0.0121598
						0.0656077	-0.00629921	0.0793283
						0.0255525	-0.0102362	-0.0306891
						0.0283149	0.0818898	0.0110017
						0.051105	-0.0133858	-0.0237406
						0.0124309	0.0307087	0.0283729
						0.0366022	-0.00866142	-0.0306891
						0.0379834	0.0188976	0.0376375
						0.0856354	0.0023622	-0.014476
						0.0676796	0.00629921	0.00173712
						0.0856354	0.000787402	-0.0306891
						0.0283149	0.0244094	-0.00405327
						0.0725138	0.0913386	-0.0330052
						0.0303867	0.015748	-0.00984366
						0.0828729	0.0275591	0.0202664
						0.0131215	0.015748	0.0191083
						0.0441989	0.0244094	-0.0133179
						0.0255525	0.0188976	-0.0272148
						0.223066	0.0874016	-0.0353214
						0.0994475	0.0409449	0.0272148
						0.116713	0.128346	-0.0387956
						0.107044	0.0866142	-0.0330052
						0.0966851	0.0220472	0.0828025
						0.058011	0.0393701	-0.0110017
						0.0587017	0.0362205	-0.0411118
						0.0441989	0.114173	0.0851187
						0.0835635	0.0275591	0.014476
						0.0303867	0.0251969	-0.0318471
						0.038674	0.0275591	-0.0387956
						0.137431	0.0440945	-0.014476
						0.0925414	0.0338583	-0.0133179
						0.0324586	0.133858	0.00868558
						0.0379834	0.0425197	-0.00984366
						0.0379834	0.0629921	0.0318471
						0.0559392	0.0417323	0.0075275
						0.0276243	0.0551181	0.0237406
						0.0338398	0.0519685	0.0654314
						0.0448895	0.129921	-0.0306891
						0.0745856	0.0433071	-0.0110017
						0.0600829	0.0409449	-0.0075275
						0.103591	0.0433071	-0.014476
						0.146409	0.0598425	0.0272148
						0.0345304	0.0496063	-0.00636943
						0.0393646	0.011811	-0.0387956
						0.143646	0.0582677	-0.029531
						0.0849448	0.0787402	-0.0133179
						0.0283149	0.0574803	0.0202664
						0.122238	0.0377953	-0.00868558
						0.0428177	0.0700787	-0.00173712
						0.0531768	0.0283465	-0.0237406
						0.0303867	0.122835	0.00289519
						0.066989	0.0755906	0.00289519
						0.0966851	0.0433071	-0.00868558
						0.0883978	0.0472441	0.0179502
						0.11326	0.0425197	0.00521135
						0.142956	0.0220472	-0.015634
						0.115331	0.0307087	0.0167921
						0.356354	0.273228	0.126809
						0.0469613	0.0417323	0.0214244
