# Supplementary material for: Serological detection of Mycobacterium Tuberculosis complex infection in multiple hosts by One Universal ELISA
Source: PLoS One. 2021 Oct 7;16(10):e0257920. doi: 10.1371/journal.pone.0257920 (PMC8496862; doi:10.1371/journal.pone.0257920)
Supplement: S16 Table — (XLSX) [file pone.0257920.s016.xlsx]

## Sheet: Sheet1
The results of MMEC/AG-iELISA in serological diagnosis of M. tb caused human TB (S/P value)
Positive				Negative
Number	Dilution			Number	Dilution
	100	200	500		100	200	500
1	0.57621	0.103606	0.0486153	1	0.105832	0.062986	0.00952898
2	0.194461	0.0621638	0.0486153	2	0.13596	0.0948678	0.0470598
3	0.586571	0.0709305	0.0318789	3	0.183082	0.101866	0.0544155
4	1.19147	0.200837	0.100418	4	0.0950174	0.0474339	0.0473942
5	0.192867	0.0621638	0.0597729	5	0.162997	0.104977	0.0533289
6	0.53955	0.0796972	0.0605698	6	0.134415	0.0676516	0.0436327
7	0.255828	0.196055	0.157003	7	0.108922	0.0279938	0.0398713
8	1.14844	0.412831	0.220761	8	0.122055	0.0381026	0.0293392
9	0.306834	0.084479	0.0526001	9	0.105832	0.0248834	0.0298408
10	0.625623	0.105997	0.0653517	10	0.121282	0.0660964	0.0157981
11	0.533174	0.129906	0.0454274	11	0.0926999	0.0412131	0.0350232
12	0.587368	0.278143	0.11317	12	0.0826574	0.0279938	0.0127889
13	0.424786	0.0892608	0.0454274	13	0.101197	0.0855365	0.0336022
14	1.03606	0.345089	0.132297	14	0.20085	0.106532	0.033435
15	0.385734	0.0900578	0.0804941	15	0.0857474	0.0544323	0.0122874
16	0.647141	0.0796972	0.00796972	16	0.0965624	0.0489891	-0.00300915
17	0.298067	0.0773062	0.027097	17	0.0602549	0.0225505	-0.0198938
18	1.06157	0.1052	0.0231122	18	0.184627	0.0785381	0.000585113
19	0.255828	0.0796972	0.0318789	19	0.1236	0.0660964	0.0137084
20	0.204025	0.0414425	0.0653517	20	0.139822	0.0598756	0.012371
21	0.308428	0.0868699	0.0629607	21	0.0880649	0.127527	0.00618548
22	0.683802	0.168161	0.0581789	22	0.0463499	0.127527	-0.00509884
23	0.286113	0.0948396	0.0358637	23	0.1236	0.0520995	-0.00509884
24	0.425583	0.198446	0.0765093	24	0.226342	0.12675	0.0360262
				25	0.183082	0.112753	-0.020061
				26	0.169177	0.109642	0.0163832
				27	0.159907	0.0808709	0.0156309
				28	0.0957899	0.0575428	0.00727212
				29	0.0926999	0.0381026	0.0218999
				30	0.11433	0.0474339	0.0157981
				31	0.0826574	0.0489891	0.0378652
				32	0.13905	0.0396579	0.025745
				33	0.251062	0.0870918	0.0364442
				34	0.0525299	0.00466563	-0.00117023
				35	0.12051	0.0342146	0.0132904
				36	0.204712	0.0528771	0.0370293
				37	0.0872924	0.0396579	-0.00234045
				38	0.14523	0.0707621	0.00367785
				39	0.142912	0.0660964	0.017219
				40	0.146002	0.096423	0.0256614
				41	0.119737	0.0808709	-0.0158816
				42	0.0903824	0.0241058	-0.0189744
				43	0.159907	0.0489891	-0.0148786
				44	0.115102	0.037325	0.0196431
				45	0.146775	0.0435459	-0.00693777
				46	0.118192	0.0272162	-0.00376144
				47	0.10506	0.0155521	-0.0366114
				48	0.11433	0.0342146	-0.0234045
				49	0.129007	0.0723173	-0.0177206
				50	0.164542	0.0816485	0.0354411
				51	0.139822	0.0769829	0.0297572
				52	0.0880649	0.0186625	-0.00501525
				53	0.0896099	0.0318818	0.00835876
				54	0.116647	0.0381026	0.011953
				55	0.156045	0.0520995	0.011953
				56	0.0533024	0.000777605	-0.0148786
				57	0.0664349	0.0225505	0.0265809
				58	0.304365	0.0808709	0.0704643
				59	0.107377	0.0396579	0.0135412
				60	0.115102	0.0544323	0.00351068
				61	0.023175	-0.00311042	-0.0249091
				62	0.14214	0.0699844	0.000250763
				63	0.112785	0.0575428	0.00568396
				64	0.22866	0.105754	0.0112007
				65	0.0208575	0.182737	-0.0305931
				66	0.19467	0.0730949	-0.00300915
				67	0.178447	0.0855365	0.0152965
				68	0.106605	0.0202177	0.00434655
				69	0.213982	0.0645412	-0.00860952
				70	0.149092	0.0458787	0.00183893
				71	0.0679799	0.0178849	-0.0456388
				72	0.10197	0.0365474	-0.00576754
				73	0.161452	0.0769829	-0.0532453
				74	0.193125	0.109642	0.0128725
				75	0.1545	0.125194	-0.00309274
				76	0.13287	0.0637636	0.00961257
				77	0.12669	0.0606532	0.00986333
				78	0.141367	0.059098	0.0144607
				79	0.0872924	0.0342146	0.0278347
				80	0.118965	0.037325	0.0287541
				81	0.101197	0.0194401	0.0138755
				82	0.104287	0.0272162	0.0205625
				83	0.118965	0.0311042	0.00518243
				84	0.211665	0.0684292	0.036277
				85	0.137505	0.0847589	0.0121202
				86	0.0942449	0.0715397	0.000501525
				87	0.0672074	0.0349922	-0.0185564
				88	0.0780224	0.0684292	0.00534961
				89	0.106605	0.0692068	-0.0134576
				90	0.11742	0.0808709	-0.0136248
				91	0.300502	0.244168	0.103147
				92	0.171495	0.123639	0.00844235
				93	0.0741756	0.0561598	-0.0205033
				94	0.134574	0.128159	0.038342
				95	0.147045	0.0951912	0.0102147
				96	0.0808358	0.0353935	-0.00940044
				97	0.0935031	0.0261473	-0.0125833
				98	0.107672	0.0732881	-0.000296077
				99	0.0453151	0.0351662	-0.0150259
				100	0.0544564	0.0699534	-0.00429312
				101	0.062096	0.0705597	-0.0119911
				102	0.0375449	0.079427	-0.019319
				103	0.0953314	0.118989	0.00695781
				104	0.035586	0.0795786	-0.00392302
				105	0.137708	0.156505	0.0273131
				106	0.022984	0.0757892	-0.0218357
				107	0.0871041	0.0820039	0.0213175
				108	0.0216128	0.0312251	-0.0198372
				109	0.0429644	0.0231915	-0.003849
				110	0.066732	0.0677555	0.000222058
				111	0.0474698	0.0530524	-0.00740192
				112	0.0682338	0.0554019	0.00429312
				113	0.0457721	0.101179	-0.0142857
				114	0.0262488	0.0633597	-0.00399704
				115	0.0556317	0.0654818	-0.00281273
				116	0.0780281	0.115957	0.0137676
				117	0.109435	0.0818523	-0.0131014
				118	0.125106	0.14309	0.0561806
				119	0.0745674	0.0859449	-0.0740192
				120	0.0744368	0.101482	0.0236121
				121	0.0514528	0.0754102	0.0106588
				122	0.0598759	0.0599492	0.0219097
				123	0.0486451	0.0679071	0.0171725
				124	0.0419197	0.0673766	0.0367135
				125	0.052367	0.0772291	0.0213175
				126	0.0741756	0.106105	0.0283494
				127	0.0771792	0.111258	0.0239082
				128	0.0297094	0.0658608	0.015322
				129	0.114985	0.125204	0.0335307
				130	0.133725	0.130357	0.0495929
				131	0.0399608	0.0594187	0.01547
				132	0.0343454	0.0572208	0.00273871
				133	0.141561	0.085566	0.0226499
				134	0.0533464	0.067225	0.00740192
				135	0.0617042	0.0645724	0.0105107
				136	0.0691479	0.0834439	0.0273131
				137	0.109892	0.127174	0.0246484
				138	0.102057	0.108606	0.0277572
				139	-0.0336925	0.0232673	-0.00925241
				140	0.0129285	0.0710144	0.00606958
				141	0.0673849	0.0804123	-0.00792006
				142	0.0963108	0.0724544	0.00991858
				143	0.120992	0.125355	0.0413027
				144	0.105322	0.114593	0.023168
				145	0.0655566	0.0616166	0.0042191
				146	0.075351	0.0819281	0.0334567
				147	0.0289259	0.0411535	0.00451517
				148	0.0728044	0.104134	0.030866
				149	0.0344107	0.0738186	0.0405625
				150	0.0494287	0.0853386	0.0247224
				151	0.0703232	0.126719	0.0295337
				152	0.05635	0.0984501	0.0295337
				153	0.0416585	0.0581303	-0.00903035
				154	0.0141691	0.0509303	-0.00481125
				155	0.0475351	0.0810186	0.0148038
				156	0.102514	0.0732123	0.00569948
				157	0.00633366	0.0199325	-0.027091
				158	0.0955926	0.0828375	0.00296077
				159	0.0997715	0.100951	0.0216136
				160	0.05746	0.0569177	0.00259067
				161	0.0466863	0.0707113	0.00851221
				162	0.0560235	0.051764	0.000814212
				163	0.00711721	0.0470651	-0.0525537
				164	0.0418544	0.0539619	0.0168024
				165	0.0875612	0.085187	0.0147298
				166	0.0686255	0.112623	0.0609178
				167	0.0462945	0.111334	0.0235381
				168	0.0784851	0.0625261	0.00503331
				169	0.0929807	0.13642	0.0701702
				170	0.0788116	0.102997	0.0397483
				171	0.064316	0.0896586	0.0334567
				172	0.114855	0.16234	0.0842339
				173	0.0156056	0.0680587	0.0265729
				174	0.0808358	0.118837	0.299408
				175	0.040875	0.100345	0.0275352
				176	0.052824	0.0846565	0.0318283
				177	0.075351	0.114138	0.05396
				178	0.115834	0.131191	0.117617
				179	0.0551747	0.116336	0.0415988
				180	0.0867124	0.0941301	0.0618061
				181	0.198172	0.125507	0.0521095
				182	0.134966	0.157262	0.0401925
				183	0.104538	0.111865	0.0549223
				184	0.084427	0.0907954	0.0401925
				185	0.0848188	0.036682	0.045966
				186	0.0541299	0.0751828	0.00310881
				187	0.0551747	0.0581303	0.0146558
				188	0.0430297	0.0601008	0.0150999
				189	0.0363696	0.0496419	-0.00244264
				190	0.0421809	0.0468377	0.0338268
				191	0.0235717	0.054644	-0.0473723
				192	0.0568071	0.0505514	0.0402665
				193	0.0210251	0.0419114	0.0102887
				194	0.0181521	0.0579787	0.00710585
				195	0.00777016	0.0360756	0.0129534
				196	0.030493	0.0362272	0.0313842
				197	0.117271	0.0659366	0.0354552
				198	0.0385243	0.0490356	-0.00377498
				199	0.0847535	0.0610861	0.0418949
				200	0.0365655	0.0321346	-0.000444115
				201	0.0461639	0.0258441	0.0200592
				202	0.00796605	0.0230399	-0.042413
				203	0.0520405	0.0140968	-0.0554404
				204	0.00509305	0.0214483	-0.0129534
				205	0.0117532	0.0293304	-0.00562546
				206	0.00809664	0.027663	-0.00177646
				207	-0.00182827	0.0124294	-0.026869
				208	-0.0165198	0.0143999	-0.0326425
				209	0.033366	0.0196294	-0.0170244
				210	0.0325824	0.054644	-0.00688379
				211	0.0701273	0.077987	0.0121392
				212	0.023637	0.0489598	0.0061436
				213	0.0161933	0.0310736	-0.0169504
				214	0.0281423	0.0366062	0.00606958
				215	0.0118838	0.0371367	-0.0185048
				216	0.0645119	0.055705	0.00185048
				217	0.0338883	0.0403198	-0.000370096
				218	0.0110349	-0.0249346	-0.00251665
				219	0.0190663	0.0200841	-0.000518135
				220	0.0141691	0.0197052	-0.0367135
				221	0.0767222	0.0792755	0.0406366
				222	0.0590924	0.0554777	0.0151739
				223	0.0468821	0.042063	-0.0148038
				224	0.0271629	0.0331956	-0.0282013
				225	0.02762	0.0269051	-0.0172465
				226	0.0225922	0.0325135	-0.0273131
				227	0.0571988	0.0478987	0.00873427
				228	0.0250735	0.0355451	0.0105107
				229	0.0111655	0.0171283	-0.0183568
				230	0.00248123	0.0225094	-0.011399
				231	0.0321254	0.0245557	-0.00658771
				232	0.00842311	7.57892e-05	-0.0147298
				233	0.0220046	0.0478987	0.0170984
